# Supplementary material for: MYL9 expressed in cancer-associated fibroblasts regulate the immune microenvironment of colorectal cancer and promotes tumor progression in an autocrine manner
Source: J Exp Clin Cancer Res. 2023 Nov 6;42:294. doi: 10.1186/s13046-023-02863-2 (PMC10626665; doi:10.1186/s13046-023-02863-2)
Supplement: Supplementary file 2 — Additional file 2. [file 13046_2023_2863_MOESM2_ESM.xls]

id	MYL9	TYPE
N100	8.803134399	Normal
N101	7.92094745	Normal
N102	14.1563427	Normal
N103	12.20248165	Normal
N104	8.501678123	Normal
N105	8.191213873	Normal
N106	10.60723185	Normal
N107	8.385270669	Normal
N108	8.61328237	Normal
N109	8.371856516	Normal
N110	14.48003994	Normal
N111	8.864549959	Normal
N11_2	14.83814127	Normal
N113	9.366897657	Normal
N114	13.84400601	Normal
N115	8.38675661	Normal
N116	10.31982261	Normal
N117	11.46581839	Normal
N118	8.335749481	Normal
N119	11.73276441	Normal
N120	12.03800444	Normal
N121	10.99115197	Normal
N12_2	13.03086863	Normal
N122	14.46772093	Normal
N123	7.764174007	Normal
N124	10.81069864	Normal
N126	11.65179751	Normal
N127	9.391368149	Normal
N128	10.09609445	Normal
N129	12.14554115	Normal
N130	13.88115633	Normal
N132	8.227108554	Normal
N133	12.83290619	Normal
N134	10.92201556	Normal
N135	8.099833515	Normal
N136	14.57953332	Normal
N137	8.184278596	Normal
N138	8.491861015	Normal
N139	12.63315191	Normal
N140	12.62286579	Normal
N141	8.415487016	Normal
N142	12.74452645	Normal
N14_2	7.319344352	Normal
N143	12.99850048	Normal
N144	13.95341038	Normal
N145	7.969176687	Normal
N146	14.22549377	Normal
N147	7.666489567	Normal
N148	10.10457736	Normal
N149	12.32823346	Normal
N150	8.865028381	Normal
N151	7.938715505	Normal
N152	9.665041004	Normal
N15_2	11.30413752	Normal
N155	10.88773172	Normal
N156	13.68327742	Normal
N157	12.7263651	Normal
N158	11.24801939	Normal
N159	13.86861419	Normal
N160	12.94074715	Normal
N161	9.988446323	Normal
N162	8.715317764	Normal
N163	9.262634505	Normal
N164	13.3862387	Normal
N165	14.1548408	Normal
N166	13.97129054	Normal
N167	7.362303113	Normal
N168	8.237145064	Normal
N169	13.73391237	Normal
N170	5.26834814	Normal
N171	11.35729348	Normal
N172	8.659479536	Normal
N173	8.360824693	Normal
N174	10.23703741	Normal
N175	8.794088232	Normal
N176	8.362106908	Normal
N177	10.0120043	Normal
N178	11.90078227	Normal
N179	10.09337857	Normal
N180	13.32091932	Normal
N181	8.616063856	Normal
N182	7.147629248	Normal
N183	8.552201473	Normal
N184	8.198494043	Normal
N185	8.42156783	Normal
N186	9.061348127	Normal
N2_2	9.943542123	Normal
N13_2	13.14579962	Normal
N38	12.44855605	Normal
N39	13.60461448	Normal
N41	12.59758889	Normal
N4_2	10.60268368	Normal
N42	13.22249469	Normal
N43	13.28778024	Normal
N44	10.76822505	Normal
N46	8.892885714	Normal
N47	8.552224349	Normal
N48	9.799421958	Normal
N49	9.75550227	Normal
N50	9.938863954	Normal
N51	14.74885901	Normal
N5_2	10.31451817	Normal
N52	8.095810488	Normal
N54	10.08601695	Normal
N55	9.178368991	Normal
N56	14.06704692	Normal
N57	13.64253665	Normal
N58	14.41692146	Normal
N59	14.63078056	Normal
N60	8.349652359	Normal
N61	14.23790807	Normal
N62	14.40050149	Normal
N63	7.960178264	Normal
N64	14.8891128	Normal
N65	9.596506241	Normal
N66	10.35973634	Normal
N67	12.08376051	Normal
N68	15.57078203	Normal
N69	9.075697055	Normal
N70	8.473000116	Normal
N7_2	11.9991407	Normal
N72	9.946479961	Normal
N73	9.482971025	Normal
N74	8.791462955	Normal
N75	8.197734175	Normal
N76	9.275114053	Normal
N77	8.545262305	Normal
N78	8.968147755	Normal
N79	12.02440751	Normal
N80	13.54070788	Normal
N81	14.41684667	Normal
N8_2	12.91074302	Normal
N82	8.153350118	Normal
N83	11.13456591	Normal
N84	14.49142533	Normal
N85	8.80324297	Normal
N86	8.677772136	Normal
N87	8.549101194	Normal
N88	8.445236259	Normal
N89	10.82694324	Normal
N90	8.042099108	Normal
N91	13.93597011	Normal
N92	13.11879777	Normal
N93	9.015728644	Normal
N94	12.60449046	Normal
N95	8.422390567	Normal
N96	8.806100067	Normal
N97	8.639673236	Normal
N98	11.45404805	Normal
N99	8.839069023	Normal
T100	8.601668822	Tumor
T101	10.23321144	Tumor
T102	7.791485707	Tumor
T103	9.578484857	Tumor
T104	9.564616596	Tumor
T105	8.754203371	Tumor
T106	7.930065823	Tumor
T107	7.976577353	Tumor
T108	6.959080007	Tumor
T109	11.0644484	Tumor
T110	8.932522122	Tumor
T111	8.052286346	Tumor
T11_2	9.294632289	Tumor
T113	10.47796775	Tumor
T114	9.317646074	Tumor
T115	7.23541706	Tumor
T116	8.209290566	Tumor
T117	8.867355733	Tumor
T118	8.305066343	Tumor
T119	9.393565364	Tumor
T120	8.13383709	Tumor
T121	6.328577905	Tumor
T12_2	7.683250029	Tumor
T122	8.38045111	Tumor
T123	7.756077965	Tumor
T124	6.649687161	Tumor
T126	9.725890324	Tumor
T127	9.504513115	Tumor
T128	7.381812971	Tumor
T129	8.011321499	Tumor
T130	7.427719084	Tumor
T132	7.319958682	Tumor
T133	7.857460332	Tumor
T134	10.67425271	Tumor
T135	7.208251774	Tumor
T136	9.340488035	Tumor
T137	7.420605668	Tumor
T138	7.089162192	Tumor
T139	11.86201824	Tumor
T140	7.257779628	Tumor
T141	7.498045662	Tumor
T14_2	7.878152804	Tumor
T142	8.231010008	Tumor
T143	8.201100646	Tumor
T144	7.973512865	Tumor
T145	7.802663487	Tumor
T146	9.423508103	Tumor
T147	13.45178845	Tumor
T148	8.713552144	Tumor
T149	8.321911705	Tumor
T150	8.385597423	Tumor
T151	8.299333239	Tumor
T152	7.984755609	Tumor
T15_2	7.908622168	Tumor
T155	7.190598244	Tumor
T156	13.49816256	Tumor
T157	8.196517543	Tumor
T158	7.725081218	Tumor
T159	8.515233095	Tumor
T160	9.435858569	Tumor
T161	10.49350642	Tumor
T162	9.059592645	Tumor
T163	8.778755529	Tumor
T164	6.225167914	Tumor
T165	13.17725146	Tumor
T166	8.49500882	Tumor
T167	9.00556096	Tumor
T168	11.42493096	Tumor
T169	9.553965799	Tumor
T170	12.51408958	Tumor
T171	9.411969976	Tumor
T172	7.069348862	Tumor
T173	9.455531566	Tumor
T174	8.626430405	Tumor
T175	9.753214086	Tumor
T176	10.17544906	Tumor
T177	7.107326031	Tumor
T178	8.153083584	Tumor
T179	7.977928496	Tumor
T180	7.538865301	Tumor
T181	8.105036065	Tumor
T182	8.377190001	Tumor
T183	8.097785067	Tumor
T184	8.142909751	Tumor
T185	9.979121607	Tumor
T186	8.493570153	Tumor
T2_2	8.202880953	Tumor
T13_2	7.823575572	Tumor
T38	9.539739377	Tumor
T39	9.104572366	Tumor
T41	10.28739763	Tumor
T4_2	7.919719562	Tumor
T42	10.34518362	Tumor
T43	11.02347942	Tumor
T44	9.01625001	Tumor
T46	8.201730909	Tumor
T47	8.452042794	Tumor
T48	8.959315298	Tumor
T49	7.954284622	Tumor
T50	8.285712461	Tumor
T51	7.924398143	Tumor
T5_2	7.495496315	Tumor
T52	10.77781497	Tumor
T54	12.53441556	Tumor
T55	7.48891959	Tumor
T56	9.559076498	Tumor
T57	9.304549031	Tumor
T58	7.843630427	Tumor
T59	9.108296445	Tumor
T60	7.97960549	Tumor
T61	8.264436642	Tumor
T62	8.683870694	Tumor
T63	9.338976614	Tumor
T64	9.571919372	Tumor
T65	8.628891634	Tumor
T66	8.325487362	Tumor
T67	7.45776952	Tumor
T68	8.204759327	Tumor
T69	9.661945458	Tumor
T70	8.175028457	Tumor
T7_2	13.54649314	Tumor
T72	9.166395943	Tumor
T73	11.5809692	Tumor
T74	10.53341003	Tumor
T75	8.048244624	Tumor
T76	7.214239072	Tumor
T77	8.389666262	Tumor
T78	10.22887152	Tumor
T79	10.38941746	Tumor
T80	8.936302531	Tumor
T81	8.170842298	Tumor
T8_2	7.616466779	Tumor
T82	7.286120159	Tumor
T83	10.75955603	Tumor
T84	7.869633087	Tumor
T85	9.471160295	Tumor
T86	7.189820444	Tumor
T87	8.528927505	Tumor
T88	12.89286441	Tumor
T89	10.83847396	Tumor
T90	9.840906663	Tumor
T91	11.07054012	Tumor
T92	10.30358905	Tumor
T93	9.547496566	Tumor
T94	8.444661786	Tumor
T95	10.34213119	Tumor
T96	8.297088047	Tumor
T97	14.39825863	Tumor
T98	7.344265192	Tumor
T99	8.500927301	Tumor
